# Supplementary material for: Signs and symptoms of carriers of non-DMD X-linked neuromuscular diseases: A scoping review
Source: J Neuromuscul Dis. 2025 Mar 29;12(4):473–86. doi: 10.1177/22143602251330441 (PMC13142866; doi:10.1177/22143602251330441)
Supplement: sj-xlsx-3-jnd-10.1177_22143602251330441 - Supplemental material for Signs and symptoms of carriers of non-DMD X-linked neuromuscular diseases: A scoping review [file sj-xlsx-3-jnd-10.1177_22143602251330441.xlsx]

## Sheet: Blad1
Article ID	First Author	Year	Sample size (symptomatic/total)	Clear inclusion criteria	Clear, appropriate recruitment of subjects	Standardized, reliable measurements	Valid methods of measurement	Demographics reported	Clinical information reported	Appropriate statistical analysis	Results statistically significant	Conclusion justified by results	Score
1	Bevilacqua	2008	3/3	Y	N	N	Y	Y	Y	N/A	N/A	Y	0.714286
2	Bialer	1991	6/34	Y	Y	Y	Y	N	Y	Y	Y	Y	0.888889
3	Boriani	2003	3/3	Y	Y	Y	Y	Y	Y	N/A	N/A	Y	1
4	Koutsis	2015	2/8	Y	Y	U	Y	N	N	N/A	N/A	Y	0.571429
5	Gómez-González	2021	1/1	N/A	Y	N/A	Y	Y	Y	N/A	N/A	Y	1
6	Canki-Klain	2000	1/1	Y	Y	Y	Y	Y	Y	N/A	N/A	Y	1
7	Carboni	2012	1/7	Y	Y	N	Y	Y	Y	N/A	N/A	Y	0.857143
8	Chen	1999	2/5	Y	Y	Y	Y	Y	Y	N/A	N/A	Y	1
9	Ishihara	2001	7/8	Y	N	Y	Y	Y	Y	N/A	N/A	Y	0.857143
10	Mariotti	2000	15/19	Y	Y	Y	Y	Y	Y	N/A	N/A	Y	1
11	Oldfors	1989	2/2	Y	Y	U	Y	Y	Y	N/A	N/A	Y	0.857143
12	Schara	2003	1/1	N/A	Y	N/A	Y	Y	Y	N/A	N/A	Y	1
13	Viggiano	2019	5/30	Y	Y	Y	Y	Y	Y	Y	N	Y	0.888889
14	Jääskeläinen	2002	1/1	Y	N	Y	Y	Y	Y	N/A	N/A	Y	0.857143
15	Fishbein	1993	1/1	N/A	Y	N/A	Y	Y	Y	N/A	N/A	Y	1
16	Fryns	1980	4/ 4	Y	Y	N	Y	N	Y	N/A	N/A	Y	0.714286
17	Cocanougher	2019	9/11	Y	Y	Y	Y	Y	Y	N/A	N/A	Y	1
18	García-García	2018	1/1	N/A	Y	N/A	Y	Y	Y	N/A	N/A	Y	1
19	Felice	2018	1/1	N/A	Y	N/A	Y	Y	Y	N/A	N/A	Y	1
20	Zhao	2018	2/2	Y	Y	Y	Y	Y	Y	N/A	N/A	Y	1
21	Tanner	1999	1/3	N/A	Y	N/A	Y	Y	Y	N/A	N/A	Y	1
22	Sutton	2001	1/1	N/A	Y	N/A	Y	Y	Y	N/A	N/A	Y	1
23	Sorarù	2008	3/3	Y	Y	Y	Y	Y	Y	N/A	N/A	Y	1
24	Nevo	1999	1/1	Y	Y	Y	Y	Y	Y	N/A	N/A	Y	1
25	Grogan	2005	4/11	Y	N	N	Y	N	Y	N/A	N/A	Y	0.571429
26	Biancalana	2017	17/17	Y	Y	N	Y	Y	Y	N/A	N/A	Y	0.857143
27	Cosson	2012	1/1	N/A	Y	N/A	Y	Y	Y	N/A	N/A	Y	1
28	Dahl	1995	1/1	N/A	Y	N/A	Y	Y	Y	N/A	N/A	Y	1
29	Emery	1987	4/7	Y	Y	Y	Y	Y	Y	N/A	N/A	Y	1
30	Souza	2020	4/6	Y	Y	Y	Y	Y	Y	N/A	N/A	Y	1
31	Savarese	2016	4/4	Y	N	Y	Y	Y	Y	N/A	N/A	Y	0.857143
32	Meriggioli	1999	1/6	Y	Y	Y	Y	Y	Y	N/A	N/A	Y	1
33	Hammans	2000	1/4	N/A	Y	N/A	Y	Y	Y	N/A	N/A	Y	1
34	Quadrelli	2000	1/3	Y	Y	Y	Y	N	Y	N/A	N/A	Y	0.857143
35	Helliwell	1998	1/1	Y	Y	Y	Y	Y	Y	N/A	N/A	Y	1
36	Jungbluth	2003	1/1	N/A	N/A	Y	Y	Y	Y	N/A	N/A	Y	1
37	Mora	1997	1/1	N	Y	Y	Y	Y	Y	N/A	N/A	Y	0.857143
38	Guber	2017	5/13	Y	Y	Y	Y	N	N	Y	Y	Y	0.777778
39	Manilal	1997	3/3	Y	Y	Y	Y	N	N	N/A	N/A	Y	0.714286
40	Sobue	1993	4/8	Y	N	Y	Y	Y	N	N/A	N/A	Y	0.714286
41	Reumers	2021	49/76	Y	Y	Y	Y	Y	Y	Y	Y	Y	1
42	Binder	2012	23/23	Y	Y	Y	Y	N	Y	Y	Y	Y	0.89
201	Pareyson	1995	0/8	Y	Y	Y	Y	Y	Y	N/A	N/A	Y	1
202	Ionasescu	1992	0/9	Y	Y	Y	Y	N	Y	Y	Y	Y	0.888889
