# Supplementary material for: Signs and symptoms of carriers of non-DMD X-linked neuromuscular diseases: A scoping review
Source: J Neuromuscul Dis. 2025 Mar 29;12(4):473–86. doi: 10.1177/22143602251330441 (PMC13142866; doi:10.1177/22143602251330441)
Supplement: sj-xlsx-4-jnd-10.1177_22143602251330441 - Supplemental material for Signs and symptoms of carriers of non-DMD X-linked neuromuscular diseases: A scoping review [file sj-xlsx-4-jnd-10.1177_22143602251330441.xlsx]

## Sheet: DATA
Article ID	Patient #	Age patient	Neuromuscular disease	OMIM abbreviation	Phenotype OMIM code	Signs and symptoms	Ancillary investigations	Notable information
1	1	55	XLMTM	MTM1	310400	Muscle weakness, frequent falls, difficulties running	Altered morphological muscle fibers, restricted vital capacity, CT muscle abnormalities
	2	32	XLMTM	MTM1	310400	Muscle weakness, difficulties running, right Babinski's sign	Altered morphological muscle fibers, CT and MRI muscle abnormalities
	3	17	XLMTM	MTM1	310400	Muscle weakness, delayed motor milestones, difficulties running	Altered delayed muscle morphological muscle fibers, restricted vital capacity
2	4	Unknown	XLEDMD	EDMD1	310300	Unknown	ECG abnormalities (first degree AV block)
	5	Unknown	XLEDMD	EDMD1	310300	Unknown	ECG abnormalities (first degree AV block)
	6	Unknown	XLEDMD	EDMD1	310300	Unknown	ECG abnormalities (first degree AV block)
	7	Unknown	XLEDMD	EDMD1	310300	Unknown	ECG abnormalities (first degree AV block)
	8	Unknown	XLEDMD	EDMD1	310300	Unknown	ECG abnormalities (first degree AV block with wandering pacemaker and intermittent sinus bradycardia)
	9	Unknown	XLEDMD	EDMD1	310300	Unknown	ECG abnormalities
3	10	67	XLEDMD	EDMD1	310300	Lightheadedness	ECG abnormalities (Atrioventricular block, Sinoatrial block)
	11	53	XLEDMD	EDMD1	310300	None	ECG abnormalities (Sinoatrial block)
	12	51	XLEDMD	EDMD1	310300	None	ECG abnormalities (Paroxysmal atrial fibrillation)
4	13	Unknown	Kennedy's Disease	SMAX1	313200	Muscle cramps	Unknown
	14	Unknown	Kennedy's Disease	SMAX1	313200	Muscle cramps	Unknown
5	15	13	XLMTM	MTM1	310400	Muscle weakness (proximal-predominant), fatigue, reduced mobility, decreased autonomy, facial weakness, peripheral dysarthria, right ptosis, lumbar scoliosis	Altered morphological muscle fibers (high fiber size variability, with mild perimysial fibrosis and adipose replacement),
6	16	45	XLEDMD	EDMD1	310300	Palpitations (not limiting daily activities),	ECG abnormalities (supra ventricular ectopic beats, episodes of junction rhythm, QT prolongation)
7	17	58	XLEDMD	EDMD1	310300	Unknown	ECG abnormalities (first degree AVB and second degree type 1 AVB)
8	18	65	Kennedy's Disease	SMAX1	313200	Muscle cramps (on exercise), postural tremor, unsteady voice, mild fasciculations (hand, perioral and tongue muscles), diminished palatal and pharyngeal movements, decreased deep tendon reflexes	Unknown
	19	35	Kennedy's Disease	SMAX1	313200	Muscle cramps, postural tremor	Unknown
9	20	68	Kennedy's Disease	SMAX1	313200	Muscle cramps	Unknown
	21	57	Kennedy's Disease	SMAX1	313200	Muscle cramps	EMG abnormalities
	22	48	Kennedy's Disease	SMAX1	313200	None	EMG abnormalities, elevation of CK level (285)
	23	33	Kennedy's Disease	SMAX1	313200	Muscle weakness (facial)	Unknown
	24	29	Kennedy's Disease	SMAX1	313200	Muscle cramps	EMG abnormalities
	25	72	Kennedy's Disease	SMAX1	313200	Muscle weakness (facial and limbs) , muscle cramps	EMG abnormalities
	26	73	Kennedy's Disease	SMAX1	313200	Muscle cramps	Unknown
10	27	19	Kennedy's Disease	SMAX1	313200	Unknown	Altered neurophysiology (high amplitude motor unit potentials)
	28	26	Kennedy's Disease	SMAX1	313200	Muscle cramps	Unknown
	29	29	Kennedy's Disease	SMAX1	313200	Muscle cramps	Unknown
	30	37	Kennedy's Disease	SMAX1	313200	Muscle cramps	Altered neurophysiology (high amplitude motor unit potentials)
	31	37	Kennedy's Disease	SMAX1	313200	Muscle cramps	Unknown
	32	41	Kennedy's Disease	SMAX1	313200	Muscle cramps	Altered neurophysiology (high amplitude motor unit potentials and reduced sensory nerve action potentials)
	33	44	Kennedy's Disease	SMAX1	313200	Muscle cramps	Altered neurophysiology (denervation potentials and high amplitude motor unit potentials)
	34	44	Kennedy's Disease	SMAX1	313200	Unknown	Altered neurophysiology (high amplitude motor unit potentials)
	35	53	Kennedy's Disease	SMAX1	313200	Tongue atrophy fasciculations	Altered neurophysiology (denervation potentials and high amplitude motor unit potentials)
	36	54	Kennedy's Disease	SMAX1	313200	Muscle cramps, tongue atrophy fasciculations	Unknown
	37	58	Kennedy's Disease	SMAX1	313200	Muscle cramps	Altered neurophysiology (high amplitude motor unit potentials and reduced sensory nerve action potentials)
	38	58	Kennedy's Disease	SMAX1	313200	Muscle cramps	Unknown
	39	68	Kennedy's Disease	SMAX1	313200	Facial fasciculations, facial weakness, tongue atrophy fasciculations	Altered neurophysiology (denervation potentials, high amplitude motor unit potentials and reduced sensory nerve action potentials)
	40	72	Kennedy's Disease	SMAX1	313200	Muscle cramps, facial fasciculations, facial weakness, tongue atrophy fasciculations, limb muscle fasciculations	Unknown
	41	83	Kennedy's Disease	SMAX1	313200	Muscle cramps	Unknown
11	42	54	XLMTM	MTM1	310400	None	Altered morphological muscle fibers (high fiber size variability, small muscle fibers)
	43	25	XLMTM	MTM1	310400	None	Altered morphological muscle fibers (high fiber size variability, small muscle fibers)
12	44	5	XLMTM	MTM1	310400	Muscle weakness (facial and limb-girdle), muscle hypotonia, right sided ptosis, hypotonia at birth, dyspnea at birth, right sided ptosis at birth, absent tendon reflexes, rising from floor with Gowers' maneuver	Altered morphological muscle fibers (high fiber size variability, increased number of internal nuclei, increase in connective and adipose tissue
13	45	58	XLEDMD	EDMD1	310300	Unknown	ECG abnormalities (first degree AV block)
	46	52	XLEDMD	EDMD1	310300	Unknown	ECG abnormalities (first degree AV block)
	47	50	XLEDMD	EDMD1	310300	Unknown	ECG abnormalities (first degree AV block)
	48	62	XLEDMD	EDMD1	310300	Unknown	ECG abnormalities (Atrial fibrillation)
	49	51	XLEDMD	EDMD1	310300	Unknown	ECG abnormalities (second degree AV block)
14	50	55	XLMEA	XMEA	310440	Slight difficulty walking on the heels	None
15	51	45	XLEDMD	unknown (either EDMD1 or EDMD6)	unknown (either 310300 or 300696)	Episodes of chest pain, episodes of dyspnea, eventually sudden death, grade II/VI ejection murmur	ECG abnormalities (slightly prolonged QT interval) , borderline cardiomegaly, mildly dilated atria, musculature of atria replaced by adipose tissue
16	52	Unknown	CMTXR	unknown (CMTX1 through CMTX6)	unknown	Pes cavus	Unknown
	53	Unknown	CMTXR	unknown (CMTX1 through CMTX6)	unknown	Pes cavus	Unknown
	54	55	CMTXR	unknown (CMTX1 through CMTX6)	unknown	Pes cavus, lower legs atrophy	Altered neurophysiology (decreased nerve conduction velocity in both legs)
	55	52	CMTXR	unknown (CMTX1 through CMTX6)	unknown	Pes cavus, lower legs and hand atrophy	Altered neurophysiology (decreased nerve conduction velocity)
17	56	48	XLMTM	MTM1	310400	Muscle weakness (severe, wheelchair dependent, predominantly proximal and limb-girdle, asymmetric), asymmetric hand size, facial asymmetry, significant pectus excavatum	Decreased forced vital capacity (FVC)
	57	27	XLMTM	MTM1	310400	Muscle weakness ( moderate, predominantly proximal and limb-girdle, asymmetric), asymmetric hand size, facial asymmetry	MRI muscle abnormalities (abnormal T1 signal in apparent weaker muscles), decreased forced vital capacity (FVC)
	58	36	XLMTM	MTM1	310400	Muscle weakness ( moderate, predominantly proximal and limb-girdle, asymmetric), asymmetric hand size, facial asymmetry	MRI muscle abnormalities (abnormal T1 signal in apparent weaker muscles), decreased forced vital capacity (FVC)
	59	64	XLMTM	MTM1	310400	Muscle weakness ( moderate, predominantly proximal and limb-girdle, asymmetric), asymmetric hand size, facial asymmetry	MRI muscle abnormalities (abnormal T1 signal in apparent weaker muscles , decreased forced vital capacity (FVC)
	60	30	XLMTM	MTM1	310400	Muscle weakness ( mild, predominantly proximal and limb-girdle, asymmetric), asymmetric hand size	MRI muscle abnormalities (abnormal T1 signal in apparent weaker muscles), decreased forced vital capacity (FVC)
	61	47	XLMTM	MTM1	310400	Muscle weakness ( mild, predominantly proximal and limb-girdle)	MRI muscle abnormalities (abnormal T1 signal in apparent weaker muscles), decreased forced vital capacity (FVC)
	62	44	XLMTM	MTM1	310400	Muscle weakness ( mild, predominantly proximal and limb-girdle, asymmetric), asymmetric hand size	MRI muscle abnormalities (abnormal T1 signal in apparent weaker muscles), decreased forced vital capacity (FVC)
	63	53	XLMTM	MTM1	310400	Muscle weakness ( mild, predominantly proximal and limb-girdle, asymmetric), asymmetric hand size, facial asymmetry	MRI muscle abnormalities (abnormal T1 signal in apparent weaker muscles), decreased forced vital capacity (FVC)
	64	46	XLMTM	MTM1	310400	Difficulty in relay races as a child	None
18	65	55	XLMTM	MTM1	310400	Muscle weakness (mild, proximal limbs, symmetrical, neck flexors), exercise intolerance, paroxysmal nocturnal dyspnea, daytime tiredness	Decreased forced vital capacity (FVC), bilateral elevation of hemidiaphragm, severe hypercapnia, altered neurophysiology, echocardiography and cardiovascular MRI abnormalities (non-compaction cardiomyopathy), muscle biopsy showing signs of centronuclear myopathy
19	66	58	XLMTM	MTM1	310400	Muscle weakness (mild, facial, arm abductors, flexors, finger extensors, intrinsic hand muscles, hip flexors), ptosis (mild), muscle atrophy (hands), scapular winging, prominent calf muscles, mild heel cord contractures, pes cavus	Elevation of CK level (225), reduced forced vital capacity (FVC), altered electrophysiology (EMG, increased recruitment of small polyphasic motor unit potentials in a diffuse pattern), altered morphological muscle fibers (increased internalized nuclei, centralized nuclei, pyknotic nuclear clumps
20	67	3	XLMTM	MTM1	310400	Muscle weakness (proximal > distal, asymmetrical), ptosis, scoliosis, age at walking 16 months, reduced tendon reflexes	Altered morphological muscle fibers (high fiber size variability, small muscle fibers, centralized nuclei)
	68	47	XLMTM	MTM1	310400	Muscle weakness (proximal > distal, asymmetrical), elongated face, high arched palates, joint contractures, age at walking 30 months, reduced tendon reflexes	MRI muscle abnormalities (diffuse non-selective fatty replacement of all muscle groups leg, proximal >distal), Altered morphological muscle fibers (high fiber size variability, small muscle fibers, centralized nuclei)
21	69	39	XLMTM	MTM1	310400	Muscle weakness (proximal upper limbs, lower leg, distal hand, facial muscles, neck flexors), elongated face, prognathism, dysarthric speech, kyphoscoliosis, pes equinovarus	Altered neurophysiology (myopathic EMG), altered morphological muscle fibers (high fiber size variability, internally located nuclei, fatty replacement, fibrous proliferation)
22	70	29	XLMTM	MTM1	310400	Muscle weakness (proximal limb girdle, facial), muscle atrophy (proximal limb girdle), dysarthria (mild), scoliosis, stress induced urinary incontinence	Elevation of CK level (203), altered neurophysiology (short duration polyphasic potentials), altered morphological muscle fibers (fiber size variability, internal nuclei, fat replacement)
23	71	32	Kennedy's Disease	SMAX1	313200	Muscle hypertrophy (bilateral calves)	Altered neurophysiology (unilateral reduction of sensory action potential), altered morphological muscle fibers (fiber size variability, moderate type-grouping)
	72	55	Kennedy's Disease	SMAX1	313200	None	Altered morphological muscle fibers (fiber size variability, moderate type-grouping)
	73	36	Kennedy's Disease	SMAX1	313200	None	Altered morphological muscle fibers (fiber size variability, moderate type-grouping)
24	74	Unknown	XLEDMD	EDMD1	310300	None	Abnormal cDNA in blood sample
25	75	53	XLMTM	MTM1	310400	Muscle weakness (asymmetrical, progressive), skeletal asymmetry	X-ray abnormalities (elevated right hemidiaphragm, hand skeletal asymmetry), altered neurophysiology (myopathic pattern EMG), altered morphological muscle fibers (fiber size variability, internalized nuclei, moderate fatty replacement)
	76	45	XLMTM	MTM1	310400	Muscle weakness (asymmetrical, progressive), skeletal asymmetry	X-ray abnormalities (elevated left hemidiaphragm)
	77	27	XLMTM	MTM1	310400	Self-reported muscle weakness right arm (smaller hand and arm since 7 years old)	Unknown
	78	53	XLMTM	MTM1	310400	Muscle weakness (asymmetrical, progressive), skeletal asymmetry	X-ray abnormalities (elevated left hemidiaphragm), altered morphological muscle fibers (fiber size variability, internalized nuclei, moderate fatty replacement)
26	79	60	XLMTM	MTM1	310400	Muscle weakness (proximal, upper- and lower limb), difficulties in climbing the stairs	Unknown
	80	1.5 (deceased)	XLMTM	MTM1	310400	Muscle weakness (global), hypotonia, facial paralysis (hemi paralysis), ptosis, respiratory symptoms (distress, died of acute bronchopneumonia)	Histological: Alter nuclear positioning, Necklace sign, Type I fibers predominance
	81	39	XLMTM	MTM1	310400	Muscle weakness (neck, upper- and lower limb, asymmetrical in shoulder: left side weaker) difficulty for the squatted position, ptosis, joint contractures (hip, ankle, elbow and wrist)	Histological: Alter nuclear positioning, , Type I fibers predominance, radial sarcoplasmic strands, Fatty replacement/endomysial fibrosis
	82	14	XLMTM	MTM1	310400	Muscle weakness (global), Hypotonia, Facial paralysis (asymmetrical), ptosis, joint contractures (predominantly lower limbs), scoliosis (mild)	Histological: Alter nuclear positioning, Necklace sign
	83	60	XLMTM	MTM1	310400	Muscle weakness (global, asymmetrical: right side weaker), clumsiness, mild difficulties in climbing the stairs, ptosis (moderate), respiratory symptoms (obstructive sleep apnea)	Histological: Alter nuclear positioning, Type I fibers predominance, Fatty replacement/endomysial fibrosis
	84	35	XLMTM	MTM1	310400	Muscle weakness (lower limb), gait difficulty	Histological: Alter nuclear positioning
	85	12	XLMTM	MTM1	310400	Muscle weakness (proximal, upper- and lower limb, neck, asymmetrical in lower limbs: left side weaker), feeding difficulty, laryngomalacia, dysarthria, facial weakness (mild)	Histological: Alter nuclear positioning, respiratory signs (decreased vital capacity)
	86	12	XLMTM	MTM1	310400	Muscle weakness (proximal)	Unknown
	87	62	XLMTM	MTM1	310400	Muscle weakness (proximal, upper limb), ptosis (bilateral)	Histological: Alter nuclear positioning, Type I fibers predominance
	88	77	XLMTM	MTM1	310400	Muscle weakness (proximal, upper- and lower limb, neck, abdominal), respiratory symptoms (nocturnal hypoventilation, dyspnea within exercise)	Histological: Alter nuclear positioning, Fatty replacement/endomysial fibrosis
	89	40	XLMTM	MTM1	310400	Muscle weakness (proximal, lower limb), difficulties in climbing stairs, difficulties running ptosis, joint contractures (Achillean, right side), scoliosis	Elevated CK, Histological: Alter nuclear positioning, Necklace sign, Type I fibers predominance, Fatty replacement/endomysial fibrosis
	90	59	XLMTM	MTM1	310400	Muscle weakness (global, neck flexors, dropped head)	Histological: Fatty replacement/endomysial fibrosis, respiratory signs (decreased vital capacity)
	91	15	XLMTM	MTM1	310400	Muscle weakness (proximal, asymmetrical in upper limbs: left side weaker), Difficulty in elevating left arm, scapula winging (unilateral) facial weakness (mild: occasional fatigue, slurred speech), joint deformities, lower limb length discrepancy	Elevated CK, Histological: Alter nuclear positioning, Necklace sign
	92	48	XLMTM	MTM1	310400	Muscle weakness (proximal, lower limb, asymmetrical: left side weaker), Scoliosis	Histological: Alter nuclear positioning, Fatty replacement/endomysial fibrosis
	93	35	XLMTM	MTM1	310400	Muscle weakness (proximal, lower limb), Clumsiness, gait difficulty, mild difficulties in climbing the stairs	Histological: Alter nuclear positioning
	94	9	XLMTM	MTM1	310400	Muscle weakness (proximal, upper- and lower limb, neck), hypotonia, torticollis, scapula winging (bilateral) ptosis, mydriasis, dysarthria, facial weakness, joint contractures (triceps surae), respiratory symptoms (distress during neonatal period)	Histological: Alter nuclear positioning, Necklace sign, Type I fibers predominance, Fatty replacement/endomysial fibrosis
	95	57	XLMTM	MTM1	310400	Muscle weakness (proximal, upper- and lower limb), Difficulties cycling and walking upstairs, Facial weakness, ptosis, respiratory symptoms (apnea and air stacking)	Histological: Alter nuclear positioning
27	96	3 (deceased)	Barth Syndrome	BTHS	302060	Muscle weakness, intrauterine growth retardation, cardiac symptoms (heart failure), respiratory symptoms (polypnea), liver enlargement, failure to thrive	Neutropenia, abnormal monolysocardiolipin:cardiolipin ratio, Imaging: dilated-hypokinetic and hypertrophic cardiomyopathy, a small pericardial effusion and altered left ventricle systolic functions, spongy aspect, of the myocardium with deep trabeculations in the left ventricular wall. ECG: repolarization abnormalities, as reflected by T-wave flattening or inversion, and increased voltages of the…
28	97	5	XLMTM	MTM1	310400	Hypotonia (predominantly upper limbs, generalized at birth), Amyotrophy (left shoulder), Unable to walk, Facial paralysis, delayed psychomotor development	Histological: Numerous small rounded fibers with central nuclei resembling myotubes, Imaging: suggesting cerebral atrophy
29	98	66	XLEDMD	unknown (either EDMD1 or EDMD6)	unknown (either 310300 or 300696)	None	ECG:Sinus arrhythmia, first degree heart block , P-R interval 0.28s
	99	39	XLEDMD	unknown (either EDMD1 or EDMD6)	unknown (either 310300 or 300696)	None	serum CK levels elevated (145)
	100	37	XLEDMD	unknown (either EDMD1 or EDMD6)	unknown (either 310300 or 300696)	None	serum CK levels slightly elevated (82), ECG: First degree heart block, P-R interval 0.22s
	101	36	XLEDMD	unknown (either EDMD1 or EDMD6)	unknown (either 310300 or 300696)	None	serum CK levels elevated (170), ECG: Borderline first degree heart block, P-R interval 0.21s
30	102	64 (deceased)	XLMTM	MTM1	310400	Muscle weakness (upper- and lower limbs, starting at age 49), Inability to get up from chair (age 60), Inability to walk unassisted (age 60), respiratory symptoms (severe restrictive ventilatory disorder)	Unknown
	103	63	XLMTM	MTM1	310400	Muscle weakness (abdominal, upper- and lower limbs, predominantly proximal, starting at age 48), Muscle atrophy (left biceps and triceps), Muscle hypertrophy (mild, thighs and calves), scoliosis (thoracic kyphoscoliosis), difficulty rising from floor, difficulty running,	Unknown
	104	59	XLMTM	MTM1	310400	Muscle weakness (abdominal, upper- and lower limbs, predominantly proximal and right side weaker, starting at age 43), difficulty rising from floor, muscle hypertrophy (calf), muscle atrophy (thighs, biceps, triceps), respiratory symptoms (severe restrictive ventilatory disorder)	Unknown
	105	30	XLMTM	MTM1	310400	Muscle weakness (proximal, upper- and lower limbs), Muscle cramps, Muscle hypertrophy (calf), Hypotonia (mild, global)	Unknown
31	106	44	XLMTM	MTM1	310400	Muscle weakness (mild, predominantly lower limbs, left side weaker, orbicularis oculis muscles), difficulty climbing stairs, difficulties squatting, tip-toe walking facial weakness, ptosis, muscle hypotrophy (anterior leg), muscle hypertrophy (calves), retractions (Achilles tendon, elbows, hips)	Histological: myopathic changes with several central nuclei and a normal expression of dysferlin and caveolin. Imaging (MRI): fat infiltration varying in severity throughout the body
	107	30	XLMTM	MTM1	310400	Muscle weakness (mild, axial), Facial weakness (mild), Atypical facial characteristics (elongated face, low set ears)	Unknown
	108	62	XLMTM	MTM1	310400	Muscle weakness (mild, proximal, neck extensors starting age 40), Waddling gate	Unknown
	109	6	XLMTM	MTM1	310400	Muscle weakness (proximal and distal), Facial weakness (triangular mouth, divergent strabismus), Hypotonia, Clumsiness, reduced tendon reflexes, Gowers maneuver, inability to jump or run, scoliosis, delayed motor development, delayed speech, feeding difficulties	Elevated CK levels (200 U/L), EMG consistent with myopathic damage, Histological: great variability in fiber diameter, an increase of connective-adipose tissue, the presence of several central nuclei and rare necklace fibers, Imaging (MRI: tibialis anterior and soleus affected on the left side
32	110	49	Kennedy's Disease	SMAX1	313200	Muscle weakness, muscle cramps, fasciculations, muscle atrophy, hypoactive reflexes	Altered neurophysiology (polyphasic motor unit action potentials)
33	111	57	XLMTM	MTM1	310400	Muscle weakness, urinary incontinence, dysphagia, nasal speech, eye movement disorders	Altered neurophysiology, altered morphological muscle fibers (fiber size variability, fatty replacement, type 1 fiber predominance, internal nuclei)
34	112	Unknown	FCMSU	FCMSU	300280	Prominent muscular development, scoliosis, broad hands and feet, elongated face	Elevated CK levels (911 U/L)
35	113	0.4	XLMTM	MTM1	310400	Hypotonia, poor respiratory effort, aspiration induced chest infections (cause of death)	Histological: central nucleation, degenerative changes in muscles fibers
36	114	6	XLMTM	MTM1	310400	Muscle weakness, delayed motor milestones, wheelchair bound, recurrent respiratory infections, fecal and urinary incontinence, bilateral ptosis, limitation of extraocular movements, weak deep tendon reflexes	Decreased FVC, Histological: central nuclei, increase in connective tissue, MRI muscle abnormalities (pelvis and thighs severe muscle atrophy)
37	115	Unknown	XLEDMD	EDMD1	310300	Unknown	Histology: positive immunostaining emerin
38	116	Unknown	Kennedy's Disease	SMAX1	313200	Unknown	Abnormal liver echography
	117	Unknown	Kennedy's Disease	SMAX1	313200	Unknown	Abnormal liver echography
	118	Unknown	Kennedy's Disease	SMAX1	313200	Unknown	Abnormal liver echography
	119	Unknown	Kennedy's Disease	SMAX1	313200	Unknown	Abnormal liver echography
	120	Unknown	Kennedy's Disease	SMAX1	313200	Unknown	Abnormal liver echography
39	121	Unknown	XLEDMD	EDMD1	310300	None	Histology: abnormal immunohistochemistry	F/B citation
	122	Unknown	XLEDMD	EDMD1	310300	None	Histology: abnormal immunohistochemistry
	123	Unknown	XLEDMD	EDMD1	310300	None	Histology: abnormal immunohistochemistry
40	124	26	Kennedy's Disease	SMAX1	313200	None	Altered neurophysiology (high amplitude motor unit potentials)	F/B citation
	125	59	Kennedy's Disease	SMAX1	313200	None	Altered neurophysiology (high amplitude motor unit potentials)
	126	36	Kennedy's Disease	SMAX1	313200	None	Altered neurophysiology (high amplitude motor unit potentials)
	127	25	Kennedy's Disease	SMAX1	313200	None	Altered neurophysiology (high amplitude motor unit potentials). Histological: moderate type 2 fiber preponderance, possible very mild type 2 fiber grouping with variated muscle fiber diameter
41	***76 carriers in total***	***	XLMTM	MTM1	310400	data extracted from raw data files (after data request corresponding author)
42	***23 carriers in total***	***	XMPMA	XMPMA	300696	data extracted from raw data files (after data request corresponding author)
102	1001	Unknown	XLEDMD	EDMD1	310300	None	None
	1002	Unknown	XLEDMD	EDMD1	310300	None	None
	1003	Unknown	XLEDMD	EDMD1	310300	None	None
	1004	Unknown	XLEDMD	EDMD1	310300	None	None
	1005	Unknown	XLEDMD	EDMD1	310300	None	None
	1006	Unknown	XLEDMD	EDMD1	310300	None	None
	1007	Unknown	XLEDMD	EDMD1	310300	None	None
	1008	Unknown	XLEDMD	EDMD1	310300	None	None
	1009	Unknown	XLEDMD	EDMD1	310300	None	None
	1010	Unknown	XLEDMD	EDMD1	310300	None	None
	1011	Unknown	XLEDMD	EDMD1	310300	None	None
	1012	Unknown	XLEDMD	EDMD1	310300	None	None
	1013	Unknown	XLEDMD	EDMD1	310300	None	None
	1014	Unknown	XLEDMD	EDMD1	310300	None	None
	1015	Unknown	XLEDMD	EDMD1	310300	None	None
	1016	Unknown	XLEDMD	EDMD1	310300	None	None
	1017	Unknown	XLEDMD	EDMD1	310300	None	None
	1018	Unknown	XLEDMD	EDMD1	310300	None	None
	1019	Unknown	XLEDMD	EDMD1	310300	None	None
	1020	Unknown	XLEDMD	EDMD1	310300	None	None
	1021	Unknown	XLEDMD	EDMD1	310300	None	None
	1022	Unknown	XLEDMD	EDMD1	310300	None	None
	1023	Unknown	XLEDMD	EDMD1	310300	None	None
	1024	Unknown	XLEDMD	EDMD1	310300	None	None
	1025	Unknown	XLEDMD	EDMD1	310300	None	None
	1026	Unknown	XLEDMD	EDMD1	310300	None	None
	1027	Unknown	XLEDMD	EDMD1	310300	None	None
	1028	Unknown	XLEDMD	EDMD1	310300	None	None
104	1029	Unknown	Kennedy's Disease	SMAX1	313200	None	None
	1030	Unknown	Kennedy's Disease	SMAX1	313200	None	None
	1031	Unknown	Kennedy's Disease	SMAX1	313200	None	None
	1032	Unknown	Kennedy's Disease	SMAX1	313200	None	None
	1033	Unknown	Kennedy's Disease	SMAX1	313200	None	None
	1034	Unknown	Kennedy's Disease	SMAX1	313200	None	None
107	1035	52	XLEDMD	EDMD1	310300	None	None
	1036	46	XLEDMD	EDMD1	310300	None	None
	1037	23	XLEDMD	EDMD1	310300	None	None
	1038	49	XLEDMD	EDMD1	310300	None	None
	1039	26	XLEDMD	EDMD1	310300	None	None
	1040	25	XLEDMD	EDMD1	310300	None	None
108	1041	9	Kennedy's Disease	SMAX1	313200	None	None
	1042	8	Kennedy's Disease	SMAX1	313200	None	None
	1043	5	Kennedy's Disease	SMAX1	313200	None	None
109	1044	85	Kennedy's Disease	SMAX1	313200	None	None
110	1045	16	Kennedy's Disease	SMAX1	313200	None	None
	1046	21	Kennedy's Disease	SMAX1	313200	None	None
	1047	25	Kennedy's Disease	SMAX1	313200	None	None
	1048	40	Kennedy's Disease	SMAX1	313200	None	None
113	1049	51	XLEDMD	EDMD1	310300	None	None
	1050	49	XLEDMD	EDMD1	310300	None	None
	1051	47	XLEDMD	EDMD1	310300	None	None
	1052	28	XLEDMD	EDMD1	310300	None	None
	1053	32	XLEDMD	EDMD1	310300	None	None
	1054	24	XLEDMD	EDMD1	310300	None	None
	1055	21	XLEDMD	EDMD1	310300	None	None
	1056	50	XLEDMD	EDMD1	310300	None	None
	1057	46	XLEDMD	EDMD1	310300	None	None
	1058	31	XLEDMD	EDMD1	310300	None	None
	1059	25	XLEDMD	EDMD1	310300	None	None
	1060	35	XLEDMD	EDMD1	310300	None	None
	1061	22	XLEDMD	EDMD1	310300	None	None
	1062	20	XLEDMD	EDMD1	310300	None	None
	1063	29	XLEDMD	EDMD1	310300	None	None
	1064	53	XLEDMD	EDMD1	310300	None	None
	1065	49	XLEDMD	EDMD1	310300	None	None
	1066	37	XLEDMD	EDMD1	310300	None	None
	1067	25	XLEDMD	EDMD1	310300	None	None
	1068	42	XLEDMD	EDMD1	310300	None	None
	1069	40	XLEDMD	EDMD1	310300	None	None
	1070	50	XLEDMD	EDMD1	310300	None	None
	1071	40	XLEDMD	EDMD1	310300	None	None
	1072	44	XLEDMD	EDMD1	310300	None	None
	1073	51	XLEDMD	EDMD1	310300	None	None
117	1074	46	XLMTM	MTM1	310400	None	None
	1075	51	XLMTM	MTM1	310400	None	None
121	1076	67	XLMTM	MTM1	310400	None	None
	1077	Unknown	XLMTM	MTM1	310400	None	None
125	1078	Unknown	XLMTM	MTM1	310400	None	None
	1079	Unknown	XLMTM	MTM1	310400	None	None
	1080	Unknown	XLMTM	MTM1	310400	None	None
	1081	Unknown	XLMTM	MTM1	310400	None	None
	1082	Unknown	XLMTM	MTM1	310400	None	None
	1083	Unknown	XLMTM	MTM1	310400	None	None
	1084	Unknown	XLMTM	MTM1	310400	None	None
129	1085	81	XLEDMD	unknown (either EDMD1 or EDMD6)	unknown (either 310300 or 300696)	None	None
	1086	35	XLEDMD	unknown (either EDMD1 or EDMD6)	unknown (either 310300 or 300696)	None	None
	1087	22	XLEDMD	unknown (either EDMD1 or EDMD6)	unknown (either 310300 or 300696)	None	None
130	1088	Unknown	XLMTM	MTM1	310400	None	None
	1089	Unknown	XLMTM	MTM1	310400	None	None
132	1090	Unknown	Kennedy's Disease	SMAX1	313200	None	None
	1091	Unknown	Kennedy's Disease	SMAX1	313200	None	None
	1092	Unknown	Kennedy's Disease	SMAX1	313200	None	None
	1093	Unknown	Kennedy's Disease	SMAX1	313200	None	None
	1094	Unknown	Kennedy's Disease	SMAX1	313200	None	None
133	1095	Unknown	XLMTM	MTM1	310400	None	None
	1096	Unknown	XLMTM	MTM1	310400	None	None
	1097	Unknown	XLMTM	MTM1	310400	None	None
134	1098	Unknown	FCMSU	FCMSU	300280	None	None
	1099	Unknown	FCMSU	FCMSU	300280	None	None
138	1100	Unknown	Kennedy's Disease	SMAX1	313200	Unknown	None
	1101	Unknown	Kennedy's Disease	SMAX1	313200	Unknown	None
	1102	Unknown	Kennedy's Disease	SMAX1	313200	Unknown	None
	1103	Unknown	Kennedy's Disease	SMAX1	313200	Unknown	None
	1104	Unknown	Kennedy's Disease	SMAX1	313200	Unknown	None
	1105	Unknown	Kennedy's Disease	SMAX1	313200	Unknown	None
	1106	Unknown	Kennedy's Disease	SMAX1	313200	Unknown	None
	1107	Unknown	Kennedy's Disease	SMAX1	313200	Unknown	None
140	1108	59	Kennedy's Disease	SMAX1	313200	None	None
	1109	16	Kennedy's Disease	SMAX1	313200	None	None
	1110	43	Kennedy's Disease	SMAX1	313200	None	None
	1111	26	Kennedy's Disease	SMAX1	313200	None	None
201	2001	Unknown	Kennedy's disease	SMAX1	313200	None	None
	2002	Unknown	Kennedy's disease	SMAX1	313200	None	None
	2003	Unknown	Kennedy's disease	SMAX1	313200	None	None
	2004	Unknown	Kennedy's disease	SMAX1	313200	None	None
	2005	Unknown	Kennedy's disease	SMAX1	313200	None	None
	2006	Unknown	Kennedy's disease	SMAX1	313200	None	None
	2007	Unknown	Kennedy's disease	SMAX1	313200	None	None
	2008	Unknown	Kennedy's disease	SMAX1	313200	None	None
202	2009	Unknown	CMTXR	CMTX2 (presumably)	302801	None	Unknown
	2010	Unknown	CMTXR	CMTX2 (presumably)	302801	None	Unknown
	2011	Unknown	CMTXR	CMTX2 (presumably)	302801	None	Unknown
	2012	Unknown	CMTXR	CMTX2 (presumably)	302801	None	Unknown
	2013	Unknown	CMTXR	CMTX3 (presumably)	302802	None	Unknown
	2014	Unknown	CMTXR	CMTX3 (presumably)	302802	None	Unknown
	2015	Unknown	CMTXR	CMTX3 (presumably)	302802	None	Unknown
	2016	Unknown	CMTXR	CMTX3 (presumably)	302802	None	Unknown
	2017	Unknown	CMTXR	CMTX3 (presumably)	302802	None	Unknown

## Sheet: EXPLANATION
Each article in this supplement is coded with a number. Article numbers 1 to 42 show patients with either signs/symptoms or abnormal ancillary investigations, or both. The article numbers between 101 and 140 show the specific patients who did not exhibit signs/symptoms or abnormal ancillary investigations in the corresponding article numbers 1 to 42. The article numbers 201 and 202 did include ca…
